# Supplementary material for: Endophytic Fungi Residing within Cornus florida L. in Mid-Tennessee: Phylogenetic Diversity, Enzymatic Properties, and Potential Role in Plant Health
Source: Plants (Basel). 2024 Apr 30;13(9):1250. doi: 10.3390/plants13091250 (PMC11085766; doi:10.3390/plants13091250)
Supplement: Supplementary file 1 [file plants-13-01250-s001.zip]

Archive with 4 entries (4 files):
- Supplementary Table S1 Overview of endophytic fungi.pdf
- Supplementary Table S2 Relative frequency distribution.pdf
- Supplementary Table S3 Pathogenicity test.pdf
- Supplementary Table S4 Enzymatic activities.pdf
